# Supplementary material for: Thalassiosira pseudonana growth phase determines gene expression and algicidal behavior of a new Alteromonas macleodii strain
Source: mBio. 2026 Mar 23;17(4):e00275-26. doi: 10.1128/mbio.00275-26 (PMC13059764; doi:10.1128/mbio.00275-26)
Supplement: Table S3 — Species used in this study. [file mbio.00275-26-s0006.xlsx]

## Sheet: Sheet1
Species	Source
Thalassiosira pseudonana CCMP 1335	NCMA
Alteromonas macleodii EP	Gradients 4
Sulfitobacter sp.	Amin et al., 2015
Croceibacter atlanticus	Amin el al., 2015
Ruegaria pomeroyi	Durham et al., 2017
