# Supplementary material for: Thalassiosira pseudonana growth phase determines gene expression and algicidal behavior of a new Alteromonas macleodii strain
Source: mBio. 2026 Mar 23;17(4):e00275-26. doi: 10.1128/mbio.00275-26 (PMC13059764; doi:10.1128/mbio.00275-26)
Supplement: Table S5 — Linear model results assessing the effects of experimental factors on T. pseudonana and A. macleodii cell numbers. [file mbio.00275-26-s0008.xlsx]

## Sheet: CocultureFig1A_B
Analysis of Variance Table
Response: Cell counts
Df Sum Sq Mean Sq F value Pr(>F)
Stage 2 591390460113 295695230056 2.4379 0.089316
Media 3 186225892960084 62075297653361 511.7887 < 0.00000000000000022
Time 1 630859387399 630859387399 5.2012 0.023371
Replicate 1 426324015 426324015 0.0035 0.952769
Stage :Media 6 15783547920836 2630591320139 21.6883 < 0.00000000000000022
Stage :Time 2 43039688272 21519844136 0.1774 0.837525
Stage :Time 3 1768540822674 589513607558 4.8603 0.002623
Stage :Media:Time 6 179944652194 29990775366 0.2473 0.960115
Residuals 263 31899496738515 121290862124
Stage .
Media ***
Time *
Replicate
Stage :Media ***
Timepoint:Time
Media:Time **
Timepoint:Media:Timepoint
Residuals
---
Signif. codes: 0 ‘***’ 0.001 ‘**’ 0.01 ‘*’ 0.05 ‘.’ 0.1 ‘ ’ 1
Permutation p-value : 0.547
Media = Coculture:
contrast estimate SE df t.ratio p.value
Early Exponential - Mid Exponential 71921 101000 263 0.715 1.0000
Early Exponential - Stationary -415520 101000 263 -4.133 0.0001
Mid Exponential - Stationary -487441 101000 263 -4.848 <0.0001
Media = Coculture+MB
contrast estimate SE df t.ratio p.value
Early Exponential - Mid Exponential 150427 101000 263 1.496 0.4074
Early Exponential - Stationary 965571 101000 263 9.604 <0.0001
Mid Exponential - Stationary 815144 101000 263 8.108 <0.0001
Media = Monoculture:
contrast estimate SE df t.ratio p.value
Early Exponential - Mid Exponential -2853 101000 263 -0.028 1.0000
Early Exponential - Stationary -36066 101000 263 -0.359 1.0000
Mid Exponential - Stationary -33213 101000 263 -0.330 1.0000
Media = Monoculture+MB:
contrast estimate SE df t.ratio p.value
Early Exponential - Mid Exponential -1388 101000 263 -0.014 1.0000
Early Exponential - Stationary -70013 101000 263 -0.696 1.0000
Mid Exponential - Stationary -68625 101000 263 -0.683 1.0000
Results are averaged over the levels of: Replicate
P value adjustment: bonferroni method for 3 tests
Boostraping
Contrast Estimate Lower95 Upper95
Early Exponential - Mid Exponential 69836.193 -34898.17 183946.96
Early Exponential - Stationary -417703.954 -598095.71 -236903.09
Mid Exponential - Stationary -487540.147 -633151.37 -341503.85
Early Exponential - Mid Exponential 140964.463 -231940.71 530848.57
Early Exponential - Stationary 978193.731 609757.79 1318124.77
Mid Exponential - Stationary 837229.268 479060.02 1155951.16
Early Exponential - Mid Exponential -3197.271 -21908.02 21708.94
Early Exponential - Stationary -36960.710 -63000.94 -10520.33
Mid Exponential - Stationary -33763.439 -54019.88 -15322.72
Early Exponential - Mid Exponential -1223.284 -14947.86 12766.60
Early Exponential - Stationary -71249.835 -96983.25 -46509.45
Mid Exponential - Stationary -70026.552 -95513.01 -45716.20

## Sheet: ExudateFig2C
ANOVA Results for Day == 0
Analysis of Variance Table
Response: Cell counts							Bootstrap ANOVA p-values for Day == 0
Df Sum Sq Mean Sq F Cell counts Pr(>F)							Term Mean_p Lower95 Upper95
Exudate 1 24847978259 24847978259 0.7353 0.39776							Exudate 0.3809323 0.00234322207 0.9670630
Time 1 38727273758 38727273758 1.1460 0.29266							Time 0.3370248 0.00027202761 0.9482534
Replicate 1 129512219269 129512219269 3.8324 0.05933 .							Replicate 0.1579933 0.00003653475 0.8833841
Exudate:Time 1 476660536 476660536 0.0141 0.90623							Exudate:Time 0.4725994 0.02165308524 0.9707054
Residuals 31 1047616965429 33794095659
---
Signif. codes: 0 ‘***’ 0.001 ‘**’ 0.01 ‘*’ 0.05 ‘.’ 0.1 ‘ ’ 1
Permutation p-value (Exudate:Time): 0.517
ANOVA Results for Day == 1
Analysis of Variance Table
Response: Cell counts							Bootstrap ANOVA p-values for Day == 1
Df Sum Sq Mean Sq F Cell counts Pr(>F)							Term Mean_p Lower95 Upper95
Exudate 1 413402049320 413402049320 9.4357 0.004815 **							Exudate 0.02280774 0.000006285008 0.1771204
Time 1 5177934097 5177934097 0.1182 0.733675							Time 0.48011553 0.012293789207 0.9631233
Replicate 1 10244576678 10244576678 0.2338 0.632598							Replicate 0.43623380 0.007240676769 0.9711466
Exudate:Time 1 38707194803 38707194803 0.8835 0.355585							Exudate:Time 0.35108288 0.002716325189 0.9558260
Residuals 27 1182935960610 43812442986
---
Signif. codes: 0 ‘***’ 0.001 ‘**’ 0.01 ‘*’ 0.05 ‘.’ 0.1 ‘ ’ 1
Permutation p-value (Exudate:Time): 0.465
ANOVA Results for Day == 2
Analysis of Variance Table
Response: Cell counts							Bootstrap ANOVA p-values for Day == 2
Df Sum Sq Mean Sq F Cell counts Pr(>F)							Term Mean_p Lower95 Upper95
Exudate 1 840511316419 840511316419 4.2037 0.051903 .							Exudate 0.14800758 0.000055483045 0.8594289
Time 1 1668372772670 1668372772670 8.3441 0.008288 **							Time 0.03795717 0.000001615357 0.2696757
Replicate 1 828302093232 828302093232 4.1426 0.053498 .							Replicate 0.12657482 0.000128385326 0.7197593
Exudate:Time 1 112119930497 112119930497 0.5607 0.461549							Exudate:Time 0.40882362 0.002419754850 0.9614590
Residuals 23 4598780270050 199946968263
---
Signif. codes: 0 ‘***’ 0.001 ‘**’ 0.01 ‘*’ 0.05 ‘.’ 0.1 ‘ ’ 1
Permutation p-value (Exudate:Time): 0.314
ANOVA Results for Day == 3
Analysis of Variance Table
Response: Cell counts							Bootstrap ANOVA p-values for Day == 3
Df Sum Sq Mean Sq F Cell counts Pr(>F)							Term Mean_p Lower95 Upper95
Exudate 1 1337151257407 1337151257407 12.8216 0.0019940 **							Exudate 0.051147037 0.000000004536561 0.637005086
Time 1 1976305292462 1976305292462 18.9502 0.0003423 ***							Time 0.014759254 0.000000006623626 0.146678170
Replicate 1 2508885357542 2508885357542 24.0570 0.00009837 ***							Replicate 0.001030973 0.000000012867029 0.007869368
Exudate:Time 1 597174722723 597174722723 5.7261 0.0272016 *							Exudate:Time 0.116380533 0.000029378655202 0.815188243
Residuals 19 1981494832836 104289201728
---
Signif. codes: 0 ‘***’ 0.001 ‘**’ 0.01 ‘*’ 0.05 ‘.’ 0.1 ‘ ’ 1
Permutation p-value (Exudate:Time): 0.009
ANOVA Results for Day == 4
Analysis of Variance Table
Response: Cell counts							Bootstrap ANOVA p-values for Day == 4
Df Sum Sq Mean Sq F Cell counts Pr(>F)							Term Mean_p Lower95 Upper95
Exudate 1 2277719349809 2277719349809 18.9071 0.0005734 ***							Exudate 0.038554468409 0.00000000305012630 0.49762246901
Time 1 8795033257801 8795033257801 73.0066 0.0000003793 ***							Time 0.000004103185 0.00000000000164108 0.00003076848
Replicate 1 12416748580 12416748580 0.1031 0.7526057							Replicate 0.435446999821 0.00288726393081618 0.97209802789
Exudate:Time 1 129352906723 129352906723 1.0737 0.3165184							Exudate:Time 0.345712855664 0.00044661465598655 0.93233301974
Residuals 15 1807035122994 120469008200
---
Signif. codes: 0 ‘***’ 0.001 ‘**’ 0.01 ‘*’ 0.05 ‘.’ 0.1 ‘ ’ 1
Permutation p-value (Exudate:Time): 0.466

## Sheet: ExudateFig4A
Analysis of Variance Table
Response: Cell counts
Df Sum Sq Mean Sq F Cell counts Pr(>F)
Treatment 3 1091327431803 363775810601 23.0367 0.00000000477734 ***
Time 1 1191744123793 1191744123793 75.4691 0.00000000005156 ***
Replicate 2 1257909256 628954628 0.0398 0.961
Residuals 43 679019821963 15791158650
---
Signif. codes: 0 ‘***’ 0.001 ‘**’ 0.01 ‘*’ 0.05 ‘.’ 0.1 ‘ ’ 1
Permutation p-value : 0.965
contrast estimate SE df t.ratio p.value
Axenic culture - Diatom Exudate 10087 45900 43 0.220 1.0000
Axenic culture - Bacterial Exudate 298553 53200 43 5.615 <0.0001
Axenic culture - Coculture+MB Exudate 314514 53200 43 5.915 <0.0001
Diatom Exudate - Bacterial Exudate 288466 53200 43 5.425 <0.0001
Diatom Exudate - Coculture+MB Exudate304427 53200 43 5.725 <0.0001
Bacterial Exudate - Coculture+MB Exudate 15961 61600 43 0.259 1.0000
Results are averaged over the levels of: Replicate
P value adjustment: bonferroni method for 6 tests
Boostraping
Contrast Estimate Lower95 Upper95
Axenic culture - Diatom Exudate 7719.34 -80595.52 102123.6
Axenic culture - Bacterial Exudate 297405.92 183676.27 421472.3
Axenic culture - Coculture+MB Exudate 312189.17 197279.84 422762.7
Diatom Exudate - Bacterial Exudate 289686.58 185596.00 407618.9
Diatom Exudate - Coculture+MB Exudate 304469.83 179286.45 418044.3
Bacterial Exudate - Coculture+MB Exudate 14783.25 -145074.45 143918.7
